# Supplementary material for: Piscine Orthoreovirus from Western North America Is Transmissible to Atlantic Salmon and Sockeye Salmon but Fails to Cause Heart and Skeletal Muscle Inflammation
Source: PLoS One. 2016 Jan 5;11(1):e0146229. doi: 10.1371/journal.pone.0146229 (PMC4701501; doi:10.1371/journal.pone.0146229)
Supplement: S1 File — (XLSX) [file pone.0146229.s003.xlsx]

## Sheet: IP challenge
BC Animal Health Centre Case #s: 2014-2663,2014-4951								Pathologist:								Lesions:
									GDM = Gary D. Marty							LIP = hepatocellular fatty change (lipidosis)									TEP = renal tubular epithelial protein droplets													PMS = pigmented macrophages, spleen
Abbreviations used:				ND = no data; NS = not scored; neg. = negative (no Ct)					HNS = Heindrich N. Snyman							HHD = hepatocellular hydropic degeneration									RTH = renal tubular hydropic degeneration													PER = peritonitis (spleen)
Slide label = Animal Health Centre slide label (A and G for each fish)								Quality control:								VAC = hepatocellular cytoplasmic vacuoles									EPT = erythrophagocytosis, renal interstitium													IPR = peritonitis (intestinal mesenteries)
Scoring = none (0), mild/small amounts (1), moderate (2), severe/abundant (3),									Atly = liver autolysis							BPC = basophilic cytoplasm, hepatocytes									GPD = glomerular protein deposits													LHE = lymphohistiocytic enteritis
	or NP (appropriate tissue not present in sections)								ART = sectioning artifact							SCN = single cell hepatocellular necrosis									MGN = membranous glomerulonephritis													IBO = intestinal bacterial overgrowth
									AHT = acid hematin							PML = pigmented macrophages, liver									GRP = Golden renal pigment													FEN = fibrinocellular enteritis
								Physiologic condition:								HCP = hepatocellular cytoplasmic pinpoint pigment									RTN = renal tubular necrosis													LPC = lamina proprial congestion
									GLY = hepatocellular glycogen							HPR = hepatocellular cytoplasmic protein									RIN = renal tubular intraluminal necrotic cells													MCC = mesenteric capillary congestion
									FAT = mesenteric adipose tissue							CPL = cholangitis/pericholangial leukocytes									IEA = interstitial edema and/or interstitial cell atrophy													ENL = endocarditis, lymphohistiocytic
																FHL = focal hepatitis, leukocytic									TDI = tubular dilation (of lumen)													EPL = epicarditis, lymphohistiocytic
																																						SMI = skeletal muscle inflammation
																																						MDN = myofibre degeneration and/or necrosis
																															= good example
																Physiologic
			Salmon		Date		Weeks	Average Ct			Fork length		Quality Control			Condition
#	Slide label		Species	Tank	Sampled	Treatment	Postexposure	Blood	Kidney	Wt (g)	(cm)	Pathologist	Atly	ART	AHT	GLY	FAT	LIP	HHD	VAC	BPC	SCN	PML	HCP	HPR	CPL	FHL	TEP	RTH	EPT	GPD	MGN	GRP	RTN	RIN	IEA	TDI	PMS	PER	IPR	LHE	IBO	FEN	LPC	MCC	ENL	EPL	SMI	MDN
Experiment: i.p. challenge of Atlantic salmon with a filtered Atlantic salmon tissue homogenate containing PRV
		Fish were initially challenged in FW and the smolted at 2 weeks post challenge.
1	PRV	251	Atlantic	A101	2014-03-18	Media Injected (L15- plus gentamycin)	6	neg.	neg.	51.2	ND	GDM,HNS	0	1	0	0	3	0	0	0	0	0	0	0	0	0	0	0	0	0	0	0	0	0	0	0	0	0	0	0	0	0	0	0	0	0	0	0	0
2	PRV	252	Atlantic	A101	2014-03-18	Media Injected (L15- plus gentamycin)	6	neg.	neg.	59.2	ND	GDM	0	1	1	0	3	0	0	1	0	0	0	0	0	0	0	NP	NP	NP	NP	NP	NP	0	0	0	0	0	0	0	0	0	0	0	0	0	0	0	0
3	PRV	256	Atlantic	A102	2014-03-18	Media Injected (L15- plus gentamycin)	6	neg.	neg.	62.8	ND	GDM	0	1	0	1	3	0	0	0	0	0	0	0	0	0	0	0	0	0	0	0	0	0	0	0	0	0	0	0	0	0	0	0	0	0	0	0	0
4	PRV	257	Atlantic	A102	2014-03-18	Media Injected (L15- plus gentamycin)	6	neg.	neg.	77.4	ND	GDM	0	1	0	0	3	0	0	0	0	0	0	0	0	1	0	0	0	1	NP	NP	0	0	0	0	0	0	0	0	0	0	0	0	0	1	0	0	0
5	PRV	262	Atlantic	A103	2014-03-18	Media Injected (L15- plus gentamycin)	6	neg.	neg.	106.9	ND	GDM	0	1	0	0	3	0	0	0	0	0	0	0	0	0	0	0	0	0	0	0	0	0	0	0	0	0	0	0	0	0	0	0	0	0	0	0	0
6	PRV	263	Atlantic	A103	2014-03-18	Media Injected (L15- plus gentamycin)	6	neg.	neg.	77.2	ND	GDM	0	1	0	0	3	0	0	1	0	0	0	0	0	0	0	0	0	0	NP	NP	0	0	0	0	0	0	0	0	0	0	0	0	0	0	0	0	0
7	PRV	266	Atlantic	A104	2014-03-18	Negative Tissue in media	6	neg.	neg.	72.5	ND	GDM	0	1	0	1	3	0	1	0	0	0	0	0	0	0	0	0	0	0	0	0	0	0	0	0	0	1	0	0	0	0	0	0	0	0	0	0	0
8	PRV	267	Atlantic	A104	2014-03-18	Negative Tissue in media	6	neg.	neg.	100.9	ND	GDM,HNS	0	1	0	0	3	0	0	1	0	0	0	0	0	0	0	0	0	0	NP	NP	0	0	0	0	0	0	0	0	0	0	0	0	0	0	0	0	0
9	PRV	271	Atlantic	A105	2014-03-18	Negative Tissue in media	6	neg.	neg.	55.1	ND	GDM	0	1	0	0	3	0	0	1	0	0	0	0	0	0	0	0	0	0	0	0	0	0	0	0	0	0	0	0	0	0	0	0	0	0	0	0	0
10	PRV	273	Atlantic	A105	2014-03-18	Negative Tissue in media	6	neg.	neg.	72.9	ND	GDM	0	1	1	0	3	0	3	0	0	0	0	0	0	0	0	0	0	0	NP	NP	0	0	0	0	0	0	0	0	0	0	0	0	0	0	0	0	0
11	PRV	277	Atlantic	A106	2014-03-18	Negative Tissue in media	6	neg.	neg.	74.5	ND	GDM	0	1	2	1	3	0	0	0	0	0	0	0	0	0	0	NP	NP	0	NP	NP	NP	0	0	0	0	1	0	0	0	0	0	0	0	0	0	0	0
12	PRV	278	Atlantic	A106	2014-03-18	Negative Tissue in media	6	neg.	neg.	81.6	ND	GDM	0	1	0	0	3	0	0	1	0	0	0	0	0	0	0	0	0	0	NP	NP	0	0	0	0	0	0	0	0	0	0	0	0	0	0	0	0	0
13	PRV	282	Atlantic	A108	2014-03-19	Positive Tissue in media	6	20.275	24.35	91.6	ND	GDM	0	1	2	0	3	0	3	0	0	0	0	0	0	0	0	NP	NP	0	NP	NP	NP	0	0	0	0	0	1	0	0	0	0	0	0	0	0	0	0
14	PRV	286	Atlantic	A109	2014-03-19	Positive Tissue in media	6	21.08	23.38	63.7	ND	GDM,HNS	0	1	0	0	3	0	0	1	0	0	0	0	0	0	0	NP	NP	0	NP	NP	NP	0	0	0	0	0	0	0	0	0	0	0	0	0	0	0	0
15	PRV	288	Atlantic	A109	2014-03-19	Positive Tissue in media	6	22.82	24.405	55.6	ND	GDM	0	1	0	1	3	0	0	0	0	0	0	0	0	0	0	0	0	0	0	0	0	0	0	0	0	1	0	0	0	0	0	0	0	0	0	0	0
16	PRV	290	Atlantic	A109	2014-03-19	Positive Tissue in media	6	22.75	23.805	69.1	ND	GDM	0	1	1	0	3	0	0	0	0	0	0	0	0	1	1	NP	NP	0	NP	NP	NP	0	0	0	0	0	1	0	0	0	0	0	0	0	0	0	0
17	PRV	294	Atlantic	A110	2014-03-19	Positive Tissue in media	6	24.86	23.74	64.5	ND	GDM	0	1	0	2	3	0	0	0	0	0	0	0	0	0	0	NP	NP	0	NP	NP	NP	0	0	0	0	1	0	0	0	0	0	0	0	0	0	0	0
18	PRV1-	296	Atlantic	B4	2014-04-30	Media Injected (L15- plus gentamycin)	12	neg.	neg.	71.1	ND	GDM	0	1	0	2	3	0	0	0	0	0	0	0	0	0	0	NP	NP	0	NP	NP	NP	0	0	0	0	0	0	0	0	0	0	0	0	0	0	0	0
19	PRV1-	300	Atlantic	B4	2014-04-30	Media Injected (L15- plus gentamycin)	12	neg.	neg.	56.2	ND	GDM,HNS	0	1	0	2	3	0	0	0	0	0	0	0	0	0	0	0	0	0	0	0	0	0	0	0	0	0	0	0	0	0	0	0	0	0	0	0	0
20	PRV1-	301	Atlantic	B4	2014-04-30	Media Injected (L15- plus gentamycin)	12	neg.	neg.	82	ND	GDM	0	1	0	1	3	0	0	0	0	0	0	0	0	0	0	0	0	0	0	0	0	0	0	0	0	0	0	0	0	0	0	0	0	0	0	0	0
21	PRV1-	305	Atlantic	B4	2014-04-30	Media Injected (L15- plus gentamycin)	12	neg.	neg.	69.9	ND	GDM	0	1	0	0	3	0	0	1	0	0	0	0	0	0	1	NP	NP	0	NP	NP	NP	0	0	0	0	0	0	0	0	0	0	0	0	0	0	0	0
22	PRV1-	308	Atlantic	B4	2014-04-30	Media Injected (L15- plus gentamycin)	12	neg.	neg.	88.1	ND	GDM	0	1	0	0	3	0	1	0	0	0	0	0	0	0	0	NP	NP	0	NP	NP	NP	0	0	0	0	0	0	0	0	0	0	0	0	0	0	0	0
23	PRV1-	311	Atlantic	B5	2014-04-30	Negative Tissue in media	12	neg.	neg.	58	ND	GDM	0	1	0	0	3	1	1	0	0	0	0	0	0	0	0	NP	NP	0	NP	NP	NP	0	0	0	0	0	0	0	0	0	0	0	0	0	0	0	0
24	PRV1-	316	Atlantic	B5	2014-04-30	Negative Tissue in media	12	neg.	neg.	97.8	ND	GDM	0	1	0	1	3	0	0	0	0	0	0	0	0	0	0	0	0	0	0	0	0	0	0	0	0	0	0	0	0	0	0	0	0	0	0	0	0
25	PRV1-	317	Atlantic	B5	2014-04-30	Negative Tissue in media	12	neg.	neg.	65	ND	GDM	0	1	1	2	3	0	0	0	0	0	0	0	0	0	0	NP	NP	0	NP	NP	NP	0	0	0	0	0	0	0	0	0	0	0	0	0	0	0	0
26	PRV1-	320	Atlantic	B5	2014-04-30	Negative Tissue in media	12	neg.	neg.	43.9	ND	GDM	0	1	0	0	3	0	0	1	0	0	0	0	0	0	0	NP	NP	0	NP	NP	NP	0	0	0	0	0	0	0	0	0	0	0	0	0	0	0	0
27	PRV1-	324	Atlantic	B5	2014-04-30	Negative Tissue in media	12	neg.	neg.	88.4	ND	GDM	0	1	0	1	3	0	0	0	0	0	0	0	0	0	0	0	0	0	NP	NP	0	0	0	0	0	0	0	1	0	0	0	0	0	0	0	0	0
28	PRV1-	326	Atlantic	B6	2014-05-01	Positive Tissue in media	12	25.09	31.84	66.7	ND	GDM	0	1	1	1	3	0	0	0	0	0	0	0	0	0	0	0	0	0	0	0	0	0	0	0	0	1	0	0	0	0	0	0	0	0	0	0	0
29	PRV1-	331	Atlantic	B6	2014-05-01	Positive Tissue in media	12	21.62	31.065	58.9	ND	GDM	0	1	1	1	3	0	0	0	0	0	0	0	0	0	0	0	0	0	0	0	0	0	0	0	0	1	0	0	0	0	0	0	0	0	0	0	0
30	PRV1-	337	Atlantic	B6	2014-05-01	Positive Tissue in media	12	23.905	31.57	81.5	ND	GDM	0	1	0	0	3	0	3	0	0	0	0	0	1	0	0	0	0	1	0	0	0	0	0	0	0	1	0	0	0	0	0	0	0	0	0	0	0
31	PRV1-	338	Atlantic	B6	2014-05-01	Positive Tissue in media	12	21.59	26.305	77.1	ND	GDM	0	1	0	0	3	0	0	0	0	0	0	0	0	0	0	NP	NP	0	NP	NP	NP	0	0	0	0	1	0	0	0	0	0	0	0	0	0	0	0
32	PRV1-	339	Atlantic	B6	2014-05-01	Positive Tissue in media	12	21.505	28.535	66	ND	GDM	0	1	0	0	3	0	1	1	0	0	0	0	0	0	0	0	0	0	0	0	0	0	0	0	0	1	0	0	0	0	0	0	0	0	0	0	0
33	PRV1-	341	Atlantic	B4	2014-07-22	Media Injected (L15- plus gentamycin)	24	neg.	ND	92.1	ND	GDM	0	1	1	2	1	0	0	0	0	0	0	0	0	0	0	NP	NP	0	NP	NP	0	0	0	0	0	0	1	0	0	0	0	0	0	0	0	0	0
34	PRV1-	342	Atlantic	B4	2014-07-22	Media Injected (L15- plus gentamycin)	24	neg.	ND	68.1	ND	GDM	0	1	1	1	2	0	0	0	0	0	0	0	0	0	0	NP	NP	0	NP	NP	0	0	0	0	0	0	0	0	0	0	0	0	0	0	0	0	0
35	PRV1-	343	Atlantic	B4	2014-07-22	Media Injected (L15- plus gentamycin)	24	neg.	ND	88.7	ND	GDM	0	1	0	NP	3	NP	NP	NP	NP	NP	NP	NP	NP	NP	NP	0	0	0	NP	NP	0	0	0	0	0	0	0	0	0	0	0	0	0	0	0	0	0
36	PRV1-	344	Atlantic	B4	2014-07-22	Media Injected (L15- plus gentamycin)	24	neg.	ND	127.8	ND	GDM	0	1	1	1	2	0	0	0	0	0	0	0	0	0	0	NP	NP	0	NP	NP	0	0	0	0	0	0	0	0	0	0	0	0	0	0	0	0	0
37	PRV1-	345	Atlantic	B4	2014-07-22	Media Injected (L15- plus gentamycin)	24	neg.	ND	111.6	ND	GDM	0	1	1	1	1	0	0	0	0	0	0	0	0	0	0	NP	NP	0	NP	NP	0	0	0	0	0	0	0	0	0	0	0	0	0	0	0	0	0
38	PRV1-	346	Atlantic	B4	2014-07-22	Media Injected (L15- plus gentamycin)	24	neg.	ND	94.9	ND	GDM	0	1	1	1	2	0	0	0	0	0	0	0	0	0	0	0	0	0	0	0	0	0	0	0	0	0	0	0	0	0	0	0	0	0	0	0	0
39	PRV1-	347	Atlantic	B4	2014-07-22	Media Injected (L15- plus gentamycin)	24	neg.	ND	86.1	ND	GDM	0	1	0	2	2	0	0	0	0	0	0	0	0	0	0	NP	NP	0	NP	NP	0	0	0	0	0	0	0	0	0	0	0	0	0	0	0	0	0
40	PRV1-	348	Atlantic	B4	2014-07-22	Media Injected (L15- plus gentamycin)	24	neg.	ND	87.4	ND	GDM	0	1	1	1	2	0	0	0	0	0	0	0	0	0	0	NP	NP	0	NP	NP	0	0	0	0	0	0	0	0	0	0	0	0	0	0	0	0	0
41	PRV1-	349	Atlantic	B4	2014-07-22	Media Injected (L15- plus gentamycin)	24	neg.	ND	102.3	ND	GDM	1	1	0	1	1	0	0	0	0	0	0	0	0	0	0	NP	NP	0	NP	NP	0	0	0	0	0	1	0	0	0	0	0	0	0	0	0	0	0
42	PRV1-	350	Atlantic	B4	2014-07-22	Media Injected (L15- plus gentamycin)	24	neg.	ND	99.4	ND	GDM,HNS	0	1	0	0	1	0	0	0	0	0	0	0	0	0	0	NP	NP	0	NP	NP	0	0	0	0	0	1	0	0	0	0	0	0	0	0	0	0	0
43	PRV1-	356	Atlantic	B5	2014-07-22	Negative Tissue in media	24	neg.	neg.	106	ND	GDM	0	1	1	2	2	0	0	0	0	0	0	0	0	0	0	NP	NP	0	NP	NP	0	0	0	0	0	0	0	0	0	0	0	0	0	0	0	0	0
44	PRV1-	357	Atlantic	B5	2014-07-22	Negative Tissue in media	24	neg.	neg.	120.4	ND	GDM	0	1	1	2	3	0	0	0	0	0	0	0	0	0	0	0	0	0	0	0	0	0	0	0	0	NP	NP	0	0	0	0	0	0	0	0	0	0
45	PRV1-	358	Atlantic	B5	2014-07-22	Negative Tissue in media	24	neg.	neg.	114	ND	GDM	1	1	1	2	3	0	0	0	0	0	0	0	0	0	0	NP	NP	0	NP	NP	0	0	0	0	0	0	0	0	0	0	0	0	0	0	0	0	0
46	PRV1-	359	Atlantic	B5	2014-07-22	Negative Tissue in media	24	neg.	neg.	71.8	ND	GDM	0	1	0	2	2	0	0	0	0	0	0	0	0	0	0	0	0	0	0	0	0	0	0	0	0	0	0	0	0	0	0	0	0	0	0	0	0
47	PRV1-	360	Atlantic	B5	2014-07-22	Negative Tissue in media	24	neg.	neg.	132.8	ND	GDM	0	1	1	2	3	0	0	0	0	0	0	0	0	0	0	NP	NP	0	NP	NP	0	0	0	0	0	0	0	0	0	0	0	0	0	0	0	0	0
48	PRV1-	361	Atlantic	B5	2014-07-22	Negative Tissue in media	24	neg.	neg.	77.4	ND	GDM	0	1	0	3	2	0	0	0	0	0	0	0	0	0	0	0	0	0	0	0	0	0	0	0	0	NP	NP	0	0	0	0	0	0	0	0	0	0
49	PRV1-	362	Atlantic	B5	2014-07-22	Negative Tissue in media	24	neg.	neg.	117.2	ND	GDM	0	1	1	2	3	0	0	0	0	0	0	0	0	1	0	NP	NP	0	NP	NP	0	0	0	0	0	0	0	0	0	0	0	0	0	0	0	0	0
50	PRV1-	363	Atlantic	B5	2014-07-22	Negative Tissue in media	24	neg.	neg.	82.8	ND	GDM	0	1	0	3	3	0	0	0	0	0	0	0	0	0	0	NP	NP	NP	NP	NP	NP	0	0	0	0	NP	NP	0	0	0	0	0	0	0	0	0	0
51	PRV1-	364	Atlantic	B5	2014-07-22	Negative Tissue in media	24	neg.	neg.	73.1	ND	GDM	0	1	0	2	3	0	0	0	0	0	0	0	0	0	0	NP	NP	0	NP	NP	0	0	0	0	0	0	0	0	0	0	0	0	0	0	0	0	0
52	PRV1-	365	Atlantic	B5	2014-07-22	Negative Tissue in media	24	neg.	neg.	88.9	ND	GDM	0	1	0	3	3	0	0	0	0	0	0	0	0	0	0	NP	NP	0	NP	NP	0	0	0	0	0	0	0	0	0	0	0	0	0	0	0	0	0
53	PRV1-	371	Atlantic	B6	2014-07-22	Positive Tissue in media	24	22.38	30.15	81.8	ND	GDM,HNS	0	1	0	2	1	0	0	0	0	0	0	0	0	0	0	0	0	0	0	0	0	0	0	0	0	1	0	1	0	0	0	0	0	0	0	0	0
54	PRV1-	372	Atlantic	B6	2014-07-22	Positive Tissue in media	24	26.77	29.72	92.5	ND	GDM	0	1	0	2	2	0	0	0	0	0	0	0	0	0	0	NP	NP	0	NP	NP	0	0	0	0	0	NP	NP	0	0	0	0	0	0	0	0	0	0
55	PRV1-	373	Atlantic	B6	2014-07-22	Positive Tissue in media	24	15.38	30.705	114.3	ND	GDM	0	1	1	1	2	0	0	0	0	0	0	0	0	0	0	0	0	0	0	0	0	0	0	0	0	1	0	0	0	0	0	0	0	0	0	0	0
56	PRV1-	374	Atlantic	B6	2014-07-22	Positive Tissue in media	24	16.54	27.115	103	ND	GDM	0	1	1	2	3	0	0	0	0	0	0	0	0	0	0	0	0	0	0	0	0	0	0	0	0	1	0	0	0	0	0	0	0	0	0	1	0
57	PRV1-	375	Atlantic	B6	2014-07-22	Positive Tissue in media	24	24.685	32.74	83.4	ND	GDM	0	1	0	2	1	0	0	0	0	0	1	0	0	0	0	NP	NP	0	NP	NP	0	0	0	0	0	1	0	0	0	0	0	0	0	0	0	0	0
58	PRV1-	376	Atlantic	B6	2014-07-22	Positive Tissue in media	24	14.31	29.3	160	ND	GDM	0	1	1	2	1	0	0	0	0	0	0	0	0	0	0	NP	NP	0	NP	NP	0	0	0	0	0	1	0	0	0	0	0	0	0	0	0	NP	0
59	PRV1-	377	Atlantic	B6	2014-07-22	Positive Tissue in media	24	22.225	30.09	114.4	ND	GDM	0	1	2	2	3	0	0	0	0	0	0	0	0	0	0	0	0	0	0	0	0	0	0	0	0	1	1	0	0	0	0	0	0	0	0	0	0
60	PRV1-	378	Atlantic	B6	2014-07-22	Positive Tissue in media	24	18.275	31.515	96.6	ND	GDM	0	1	0	2	3	0	0	0	0	0	0	0	0	0	1	0	0	0	0	0	0	0	0	0	0	1	1	0	0	0	0	0	0	0	0	0	0
61	PRV1-	379	Atlantic	B6	2014-07-22	Positive Tissue in media	24	16.91	32.26	89.3	ND	GDM	0	1	0	2	2	0	0	0	0	0	0	0	0	0	0	0	0	0	0	0	0	0	0	0	0	1	0	0	0	0	0	0	0	0	0	0	0
62	PRV1-	380	Atlantic	B6	2014-07-22	Positive Tissue in media	24	19.86	31.64	84.1	ND	GDM,HNS	0	1	1	2	3	0	0	0	0	0	0	0	0	0	0	0	0	0	0	0	0	0	0	0	0	1	0	0	0	0	0	0	0	0	0	0	0
										= significant differences [none]
						Media Injected (L15- plus gentamycin)	6	6	6	6		count	6	6	6	6	6	6	6	6	6	6	6	6	6	6	6	5	5	5	3	3	5	6	6	6	6	6	6	6	6	6	6	6	6	6	6	6	6
						(all three tanks combined)		neg.	neg.	72.45		mean/mean score	0	1	0.166667	0.166667	3	0	0	0.333333	0	0	0	0	0	0.166667	0	0	0	0.2	0	0	0	0	0	0	0	0	0	0	0	0	0	0	0	0.166667	0	0	0
									SEM	8.07076		# > 0	0	6	1	1	6	0	0	2	0	0	0	0	0	1	0	0	0	1	0	0	0	0	0	0	0	0	0	0	0	0	0	0	0	1	0	0	0
												% > 0	0	100	16.6667	16.6667	100	0	0	33.3333	0	0	0	0	0	16.6667	0	0	0	20	0	0	0	0	0	0	0	0	0	0	0	0	0	0	0	16.6667	0	0	0
						Negative Tissue in media	6	6	6	6		count	6	6	6	6	6	6	6	6	6	6	6	6	6	6	6	5	5	6	2	2	5	6	6	6	6	6	6	6	6	6	6	6	6	6	6	6	6
						(all three tanks combined)		neg.	neg.	76.25		mean/mean score	0	1	0.5	0.333333	3	0	0.666667	0.5	0	0	0	0	0	0	0	0	0	0	0	0	0	0	0	0	0	0.333333	0	0	0	0	0	0	0	0	0	0	0
									SEM	6.08801		# > 0	0	6	2	2	6	0	2	3	0	0	0	0	0	0	0	0	0	0	0	0	0	0	0	0	0	2	0	0	0	0	0	0	0	0	0	0	0
												% > 0	0	100	33.3333	33.3333	100	0	33.3333	50	0	0	0	0	0	0	0	0	0	0	0	0	0	0	0	0	0	33.3333	0	0	0	0	0	0	0	0	0	0	0
						Positive Tissue in media	6	5	5	5		count	5	5	5	5	5	5	5	5	5	5	5	5	5	5	5	1	1	5	1	1	1	5	5	5	5	5	5	5	5	5	5	5	5	5	5	5	5
						(all three tanks combined)		22.357	23.936	68.9		mean/mean score	0	1	0.6	0.6	3	0	0.6	0.2	0	0	0	0	0	0.2	0.2	0	0	0	0	0	0	0	0	0	0	0.4	0.4	0	0	0	0	0	0	0	0	0	0
									SEM	6.07709		# > 0	0	5	2	2	5	0	1	1	0	0	0	0	0	1	1	0	0	0	0	0	0	0	0	0	0	2	2	0	0	0	0	0	0	0	0	0	0
												% > 0	0	100	40	40	100	0	20	20	0	0	0	0	0	20	20	0	0	0	0	0	0	0	0	0	0	40	40	0	0	0	0	0	0	0	0	0	0
						Media Injected (L15- plus gentamycin)	12	5	5	5		count	5	5	5	5	5	5	5	5	5	5	5	5	5	5	5	2	2	5	2	2	2	5	5	5	5	5	5	5	5	5	5	5	5	5	5	5	5
								neg.	neg.	73.46		mean/mean score	0	1	0	1	3	0	0.2	0.2	0	0	0	0	0	0	0.2	0	0	0	0	0	0	0	0	0	0	0	0	0	0	0	0	0	0	0	0	0	0
									SEM	5.49278		# > 0	0	5	0	3	5	0	1	1	0	0	0	0	0	0	1	0	0	0	0	0	0	0	0	0	0	0	0	0	0	0	0	0	0	0	0	0	0
												% > 0	0	100	0	60	100	0	20	20	0	0	0	0	0	0	20	0	0	0	0	0	0	0	0	0	0	0	0	0	0	0	0	0	0	0	0	0	0
						Negative Tissue in media	12	5	5	5		count	5	5	5	5	5	5	5	5	5	5	5	5	5	5	5	2	2	5	1	1	2	5	5	5	5	5	5	5	5	5	5	5	5	5	5	5	5
								neg.	neg.	70.62		mean/mean score	0	1	0.2	0.8	3	0.2	0.2	0.2	0	0	0	0	0	0	0	0	0	0	0	0	0	0	0	0	0	0	0	0.2	0	0	0	0	0	0	0	0	0
									SEM	9.89871		# > 0	0	5	1	3	5	1	1	1	0	0	0	0	0	0	0	0	0	0	0	0	0	0	0	0	0	0	0	1	0	0	0	0	0	0	0	0	0
												% > 0	0	100	20	60	100	20	20	20	0	0	0	0	0	0	0	0	0	0	0	0	0	0	0	0	0	0	0	20	0	0	0	0	0	0	0	0	0
						Positive Tissue in media	12	5	5	5		count	5	5	5	5	5	5	5	5	5	5	5	5	5	5	5	4	4	5	4	4	4	5	5	5	5	5	5	5	5	5	5	5	5	5	5	5	5
								22.742	29.863	70.04		mean/mean score	0	1	0.4	0.4	3	0	0.8	0.2	0	0	0	0	0.2	0	0	0	0	0.2	0	0	0	0	0	0	0	1	0	0	0	0	0	0	0	0	0	0	0
									SEM	4.07892		# > 0	0	5	2	2	5	0	2	1	0	0	0	0	1	0	0	0	0	1	0	0	0	0	0	0	0	5	0	0	0	0	0	0	0	0	0	0	0
												% > 0	0	100	40	40	100	0	40	20	0	0	0	0	20	0	0	0	0	20	0	0	0	0	0	0	0	100	0	0	0	0	0	0	0	0	0	0	0
						Media Injected (L15- plus gentamycin)	24	0	0	10		count	10	10	10	9	10	9	9	9	9	9	9	9	9	9	9	2	2	10	1	1	10	10	10	10	10	10	10	10	10	10	10	10	10	10	10	10	10
								neg.	ND	95.84		mean/mean score	0.1	1	0.6	1.11111	1.7	0	0	0	0	0	0	0	0	0	0	0	0	0	0	0	0	0	0	0	0	0.2	0.1	0	0	0	0	0	0	0	0	0	0
												# > 0	1	10	6	8	10	0	0	0	0	0	0	0	0	0	0	0	0	0	0	0	0	0	0	0	0	2	1	0	0	0	0	0	0	0	0	0	0
												% > 0	10	100	60	88.8889	100	0	0	0	0	0	0	0	0	0	0	0	0	0	0	0	0	0	0	0	0	20	10	0	0	0	0	0	0	0	0	0	0
						Negative Tissue in media	24	0	0	10		count	10	10	10	10	10	10	10	10	10	10	10	10	10	10	10	3	3	9	3	3	9	10	10	10	10	7	7	10	10	10	10	10	10	10	10	10	10
								neg.	neg.	98.44		mean/mean score	0.1	1	0.5	2.3	2.7	0	0	0	0	0	0	0	0	0.1	0	0	0	0	0	0	0	0	0	0	0	0	0	0	0	0	0	0	0	0	0	0	0
												# > 0	1	10	5	10	10	0	0	0	0	0	0	0	0	1	0	0	0	0	0	0	0	0	0	0	0	0	0	0	0	0	0	0	0	0	0	0	0
												% > 0	10	100	50	100	100	0	0	0	0	0	0	0	0	10	0	0	0	0	0	0	0	0	0	0	0	0	0	0	0	0	0	0	0	0	0	0	0
						Positive Tissue in media	24	10	10	11		count	11	11	11	11	11	11	11	11	11	11	11	11	11	11	11	7	7	11	7	7	11	11	11	11	11	10	10	11	11	11	11	11	11	11	11	10	11
								19.7335	30.5235	100.755		mean/mean score	0	1	0.545455	2	2.18182	0	0	0	0	0	0.0909091	0	0	0	0.0909091	0	0	0	0	0	0	0	0	0	0	0.9	0.2	0.0909091	0	0	0	0	0	0	0	0.1	0
												# > 0	0	11	5	11	11	0	0	0	0	0	1	0	0	0	1	0	0	0	0	0	0	0	0	0	0	9	2	1	0	0	0	0	0	0	0	1	0
												% > 0	0	100	45.4545	100	100	0	0	0	0	0	9.09091	0	0	0	9.09091	0	0	0	0	0	0	0	0	0	0	90	20	9.09091	0	0	0	0	0	0	0	10	0
[truncated: 1 more columns]

## Sheet: Co-habitation challenge
BC Animal Health Centre Case #s: 2014-2663,2014-4951										Pathologist:								Lesions:
Abbreviations used:											GDM = Gary D. Marty							LIP = hepatocellular fatty change (lipidosis)									TEP = renal tubular epithelial protein droplets													PMS = pigmented macrophages, spleen
Slide label = Animal Health Centre slide label (A and G for each fish)											HNS = Heindrich N. Snyman							HHD = hepatocellular hydropic degeneration									RTH = renal tubular hydropic degeneration													PER = peritonitis (spleen)
Scoring = none (0), mild/small amounts (1), moderate (2), severe/abundant (3),										Quality control:								VAC = hepatocellular cytoplasmic vacuoles									EPT = erythrophagocytosis, renal interstitium													IPR = peritonitis (intestinal mesenteries)
	or NP (appropriate tissue not present in sections)										Atly = liver autolysis							BPC = basophilic cytoplasm, hepatocytes									GPD = glomerular protein deposits													LHE = lymphohistiocytic enteritis
	ND = no data; NS = not scored; neg. = negative (no Ct)										ART = sectioning artifact							SCN = single cell hepatocellular necrosis									MGN = membranous glomerulonephritis													IBO = intestinal bacterial overgrowth
											AHT = acid hematin							PML = pigmented macrophages, liver									GRP = Golden renal pigment													FEN = fibrinocellular enteritis
Most Significant Lesion(s) and Cause(s)/Marker(s) of Death were only scored in mortality groups										Physiologic condition:								HCP = hepatocellular cytoplasmic pinpoint pigment									RTN = renal tubular necrosis													LPC = lamina proprial congestion
											GLY = hepatocellular glycogen							HPR = hepatocellular cytoplasmic protein									RIN = renal tubular intraluminal necrotic cells													MCC = mesenteric capillary congestion
											FAT = mesenteric adipose tissue							CPL = cholangitis/pericholangial leukocytes									IEA = interstitial edema and/or interstitial cell atrophy													ENL = endocarditis, lymphohistiocytic
																		FHL = focal hepatitis, leukocytic									TDI = tubular dilation (of lumen)													EPL = epicarditis, lymphohistiocytic
																																								SMI = skeletal muscle inflammation
																																								MDN = myofibre degeneration and/or necrosis
																										= good example
							Most	Cause(s)/Marker(s)										Physiologic
			Salmon		Date		Significant	of	Weeks	Average Ct			Fork length		Quality Control			Condition
#	Slide label		Species	Tank	Sampled	Treatment	Lesion(s)	Death	Postexposure	Blood	Kidney	Wt (g)	(cm)	Pathologist	Atly	ART	AHT	GLY	FAT	LIP	HHD	VAC	BPC	SCN	PML	HCP	HPR	CPL	FHL	TEP	RTH	EPT	GPD	MGN	GRP	RTN	RIN	IEA	TDI	PMS	PER	IPR	LHE	IBO	FEN	LPC	MCC	ENL	EPL
Experiment: co-habitation of naturally PRV-infected Atlantic salmon with naïve sockeye salmon in sea water
1	PRV2-	67	Sockeye	B3	2014-02-27	Naïve Sockeye Cohabitation	NS	NS	2	neg.	neg.	254.8	ND	GDM,HNS	0	1	1	2	3	0	1	0	0	1	1	0	0	0	0	NP	NP	0	NP	NP	0	0	0	0	0	0	0	0	0	0	0	0	0	0	0
2	PRV2-	68	Sockeye	B3	2014-02-27	Naïve Sockeye Cohabitation	NS	NS	2	neg.	neg.	179.3	ND	GDM,HNS	0	1	2	2	3	0	0	0	0	0	0	0	0	0	0	1	0	0	0	0	0	0	0	0	0	0	0	0	1	0	0	0	0	0	0
3	PRV2-	69	Sockeye	B3	2014-02-27	Naïve Sockeye Cohabitation	NS	NS	2	neg.	neg.	147.1	ND	GDM,HNS	0	1	0	2	3	0	0	0	0	0	0	0	0	0	0	NP	NP	0	NP	NP	0	0	0	0	0	0	0	0	1	0	0	0	0	0	0
4	PRV2-	106	Sockeye	B3	2014-03-13	Naïve Sockeye Cohabitation	NS	NS	4	neg.	neg.	127.2	ND	GDM,HNS	0	1	0	0	3	0	0	2	0	0	1	0	0	0	0	1	3	0	0	1	0	0	0	0	0	0	0	0	0	0	0	0	0	0	0
5	PRV2-	133	Sockeye	B2	2014-03-27	Naïve Sockeye Cohabitation	NS	NS	6	neg.	neg.	64.9	ND	GDM,HNS	1	1	0	1	3	0	0	0	0	0	1	0	0	1	0	1	0	0	0	0	0	0	0	0	0	0	0	0	0	0	0	0	0	0	0
6	PRV2-	146	Sockeye	B3	2014-03-27	Naïve Sockeye Cohabitation	NS	NS	6	neg.	neg.	154.5	ND	GDM,HNS	1	1	1	1	3	0	0	0	0	0	1	0	0	1	1	0	2	0	0	0	0	0	0	0	0	0	0	0	0	0	0	0	0	0	0
7	PRV2-	171	Sockeye	B2	2014-05-08	Naïve Sockeye Cohabitation	NS	NS	12	18.205	23.925	152	ND	GDM	0	1	2	1	3	0	0	0	0	0	0	0	0	1	0	1	0	0	0	0	0	0	0	0	0	0	0	0	0	0	0	0	0	0	0
8	PRV2-	173	Sockeye	B2	2014-05-08	Naïve Sockeye Cohabitation	NS	NS	12	21.915	21.885	171.8	ND	GDM	1	1	2	1	3	0	0	0	0	0	0	0	0	0	1	NP	NP	0	NP	NP	0	0	0	0	0	0	0	0	0	0	0	0	0	0	0
9	PRV2-	175	Sockeye	B2	2014-05-08	Naïve Sockeye Cohabitation	NS	NS	12	20.94	24.1	234.1	ND	GDM	0	1	0	0	3	0	0	1	0	0	0	0	0	0	0	NP	NP	0	NP	NP	0	0	0	0	0	2	0	0	1	0	0	0	0	0	0
10	PRV2-	186	Sockeye	B3	2014-05-08	Naïve Sockeye Cohabitation	NS	NS	12	13.955	19.42	85	ND	GDM	0	1	1	1	3	0	0	0	0	0	0	0	1	0	1	2	0	0	0	0	0	0	0	0	0	0	0	0	1	0	0	0	0	0	0
11	PRV2-	189	Sockeye	B3	2014-05-08	Naïve Sockeye Cohabitation	NS	NS	12	22.675	25.22	169.5	ND	GDM	0	1	1	2	3	0	0	0	0	0	0	0	0	0	0	1	0	1	0	0	0	0	0	0	0	1	0	0	1	0	0	0	0	0	0
12	PRV2-	190	Sockeye	B3	2014-05-08	Naïve Sockeye Cohabitation	NS	NS	12	30.8	21.19	103.9	ND	GDM	0	1	1	0	3	0	0	0	0	0	1	0	0	1	0	NP	NP	0	NP	NP	0	0	0	0	0	1	1	0	2	0	0	0	0	0	0
Experiment: co-habitation of naturally PRV-infected Atlantic salmon with naïve Atlantic salmon in sea water
13	PRV2-	176	Atlantic	B2	2014-05-08	Naïve Atlantic Cohabitation	NS	NS	12	22.2	23.05	51.9	ND	GDM	0	1	0	1	3	0	0	0	0	0	0	0	0	0	0	NP	NP	0	NP	NP	0	0	0	0	0	1	0	0	0	0	0	0	0	1	0
14	PRV2-	178	Atlantic	B2	2014-05-08	Naïve Atlantic Cohabitation	NS	NS	12	22.685	21.91	70.9	ND	GDM	0	1	0	2	3	0	0	0	0	0	0	0	0	0	0	NP	NP	0	NP	NP	0	0	0	0	0	1	0	0	0	0	0	0	0	0	0
15	PRV2-	180	Atlantic	B2	2014-05-08	Naïve Atlantic Cohabitation	NS	NS	12	20.355	23.655	88.8	ND	GDM,HNS	0	1	1	1	3	0	0	0	1	0	0	0	0	1	0	NP	NP	0	NP	NP	0	0	0	0	0	0	0	0	0	0	0	0	0	1	0
16	PRV2-	182	Atlantic	B2	2014-05-08	Donor Atlantic Cohabitation	NS	NS	12	20.82	27.835	70.3	ND	GDM	0	1	0	0	3	0	0	1	0	0	0	0	0	0	0	0	0	0	0	0	0	0	0	0	0	1	0	0	0	0	0	0	0	0	1
17	PRV2-	183	Atlantic	B2	2014-05-08	Donor Atlantic Cohabitation	NS	NS	12	25.645	27.09	99.9	ND	GDM,HNS	0	1	0	3	3	0	0	0	0	0	0	0	0	0	0	1	1	0	0	0	2	0	0	0	0	0	2	3	0	0	0	0	0	0	0
18	PRV2-	185	Atlantic	B2	2014-05-08	Donor Atlantic Cohabitation	NS	NS	12	20.43	28.44	106.5	ND	GDM	0	1	0	0	3	0	0	1	0	0	1	0	0	0	0	1	0	0	0	0	0	0	0	0	0	1	2	1	0	0	0	0	0	0	0
19	PRV2-	191	Atlantic	B3	2014-05-08	Naïve Atlantic Cohabitation	NS	NS	12	21.235	23.795	90.8	ND	GDM	0	1	0	2	3	0	0	0	0	0	0	0	0	0	0	0	0	1	NP	NP	0	0	0	0	0	0	0	0	0	0	0	0	0	1	0
20	PRV2-	193	Atlantic	B3	2014-05-08	Naïve Atlantic Cohabitation	NS	NS	12	20.795	16.685	65.6	ND	GDM	0	0	0	2	3	0	0	0	0	0	0	0	0	0	0	NP	NP	0	NP	NP	0	0	0	0	0	1	0	0	0	0	0	0	0	1	0
21	PRV2-	194	Atlantic	B3	2014-05-08	Naïve Atlantic Cohabitation	NS	NS	12	22.225	26.93	80.2	ND	GDM	0	1	0	1	3	0	1	0	0	0	0	0	0	0	0	NP	NP	0	NP	NP	0	0	0	0	0	1	0	1	0	0	0	0	0	0	0
22	PRV2-	197	Atlantic	B3	2014-05-08	Donor Atlantic Cohabitation	NS	NS	12	23.93	26.24	91.6	ND	GDM	0	1	0	0	3	0	1	0	1	0	1	0	0	0	0	NP	NP	1	NP	NP	0	0	0	0	0	1	1	1	0	0	0	0	0	0	1
23	PRV2-	198	Atlantic	B3	2014-05-08	Donor Atlantic Cohabitation	NS	NS	12	23.745	27.49	80.4	ND	GDM	0	1	0	2	3	0	0	0	0	0	0	0	0	0	0	NP	NP	0	NP	NP	0	0	0	0	0	1	2	1	0	0	0	0	0	0	0
24	PRV2-	200	Atlantic	B3	2014-05-08	Donor Atlantic Cohabitation	NS	NS	12	29.365	34.37	90.2	ND	GDM	0	1	0	2	3	0	0	0	0	0	0	0	0	0	0	NP	NP	0	NP	NP	0	0	0	0	0	1	1	3	0	0	0	0	0	0	0
Experiment: co-habitation of naturally PRV-infected Atlantic salmon with naïve sockeye salmon in sea water (AHC 2014-5926)
25	PRV2-	322	sockeye	B2	2014-11-27	Naïve Sockeye Cohabitation	NS	NS	41	23.685	27.055	107.1	24	GDM	0	1	2	0	0	0	0	0	0	0	1	0	0	0	0	0	0	1	0	0	1	0	0	0	0	3	0	1	0	0	0	0	0	0	0
26	PRV2-	324	sockeye	B2	2014-11-27	Naïve Sockeye Cohabitation	NS	NS	41	34.18	34.85	446	33.2	GDM,HNS	0	1	1	3	3	0	0	0	0	0	0	0	0	0	0	NP	NP	0	NP	NP	0	0	0	0	0	1	0	0	2	0	0	0	0	1	0
27	PRV2-	325	sockeye	B2	2014-11-27	Naïve Sockeye Cohabitation	NS	NS	41	27.85	30.495	305.5	27.5	GDM	0	1	1	1	3	0	0	0	0	0	1	0	0	0	1	NP	NP	0	NP	NP	0	0	0	0	0	2	0	0	1	0	0	0	0	0	0
28	PRV2-	338	sockeye	B3	2014-11-27	Naïve Sockeye Cohabitation	NS	NS	41	26.095	29.775	261	20.6	GDM	0	1	2	0	2	0	0	0	0	0	1	0	0	0	0	NP	NP	0	NP	NP	0	0	0	0	0	2	1	1	2	0	0	0	0	0	0
29	PRV2-	339	sockeye	B3	2014-11-27	Naïve Sockeye Cohabitation	NS	NS	41	32.45	40	452.1	33.7	GDM,HNS	0	1	1	3	3	0	0	0	0	0	0	0	0	0	1	0	0	0	0	0	0	0	0	0	0	2	1	0	0	0	0	0	0	0	0
30	PRV2-	340	sockeye	B3	2014-11-27	Naïve Sockeye Cohabitation	NS	NS	41	29.305	35.085	365.6	30.5	GDM	0	1	1	0	0	0	0	0	1	0	0	0	0	0	0	NP	NP	0	NP	NP	0	0	0	0	0	1	0	0	0	0	0	0	0	0	0
Experiment: co-habitation of naturally PRV-infected Atlantic salmon with naïve Atlantic salmon in sea water (AHC 2014-5927)
31	PRV2-	312	Atlantic	B1	2014-11-27	Naïve Atlantic Cohabitation	NS	NS	41	24.31	29.135	262.4	29.6	GDM	0	1	0	3	3	0	0	0	0	0	0	0	0	0	0	NP	NP	0	NP	NP	0	0	0	0	0	0	0	0	0	0	0	0	0	0	0
32	PRV2-	315	Atlantic	B1	2014-11-27	Naïve Atlantic Cohabitation	NS	NS	41	23.82	28.77	186.1	27	GDM	0	1	1	2	3	0	0	0	0	0	0	0	0	0	0	0	0	0	0	0	1	0	0	0	0	1	0	0	0	0	0	0	0	0	0
33	PRV2-	316	Atlantic	B1	2014-11-27	Donor Atlantic Cohabitation	NS	NS	41	20.1	28.845	284.8	32.9	GDM,HNS	0	1	0	1	3	0	0	0	0	0	1	0	0	0	0	NP	NP	0	NP	NP	0	0	0	0	0	1	1	1	0	0	0	0	0	0	0
34	PRV2-	318	Atlantic	B1	2014-11-27	Donor Atlantic Cohabitation	NS	NS	41	22.9	28.9	239.1	29.7	GDM	0	1	0	1	3	0	0	0	0	0	0	0	0	0	0	NP	NP	0	NP	NP	0	0	0	0	0	1	1	1	0	0	0	0	0	0	0
35	PRV2-	326	Atlantic	B2	2014-11-27	Naïve Atlantic Cohabitation	NS	NS	41	24.075	29.385	244.6	29.4	GDM,HNS	0	1	1	3	3	0	0	0	0	0	0	0	0	0	0	NP	NP	0	NP	NP	0	0	0	0	0	1	0	1	0	0	0	0	0	0	0
36	PRV2-	328	Atlantic	B2	2014-11-27	Naïve Atlantic Cohabitation	NS	NS	41	22.59	29.215	287.6	30.6	GDM	0	1	0	1	3	0	0	0	0	0	0	0	0	0	0	NP	NP	0	NP	NP	0	0	0	0	0	1	0	0	0	0	0	0	0	0	0
37	PRV2-	329	Atlantic	B2	2014-11-27	Naïve Atlantic Cohabitation	NS	NS	41	24.45	29.38	234.8	28.8	GDM	0	1	2	1	3	0	0	0	0	0	1	0	0	0	0	0	0	0	0	0	0	0	0	0	0	1	0	0	0	0	0	0	0	0	0
38	PRV2-	331	Atlantic	B2	2014-11-27	Donor Atlantic Cohabitation	NS	NS	41	19.46	35.775	440.5	35.9	GDM	0	1	1	0	3	0	0	0	0	0	0	0	0	0	0	NP	NP	0	NP	NP	0	0	0	0	0	0	1	3	0	0	0	0	0	0	0
39	PRV2-	332	Atlantic	B2	2014-11-27	Donor Atlantic Cohabitation	NS	NS	41	20.48	31.095	264.5	29.5	GDM	0	1	1	1	3	0	0	0	0	0	0	0	0	0	0	NP	NP	0	NP	NP	0	0	0	0	0	1	2	0	0	0	0	0	0	0	0
40	PRV2-	333	Atlantic	B2	2014-11-27	Donor Atlantic Cohabitation	NS	NS	41	20.75	29.27	338.5	33	GDM	0	1	1	0	3	0	0	0	0	0	0	0	0	0	0	NP	NP	0	NP	NP	0	0	0	0	0	1	0	3	0	0	0	0	0	0	0
41	PRV2-	342	Atlantic	B3	2014-11-27	Naïve Atlantic Cohabitation	NS	NS	41	23.985	30.51	341.9	32.5	GDM	0	1	2	2	3	0	0	0	0	0	0	0	0	0	0	NP	NP	0	NP	NP	0	0	0	0	0	1	0	0	0	0	0	0	0	0	0
42	PRV2-	343	Atlantic	B3	2014-11-27	Naïve Atlantic Cohabitation	NS	NS	41	22.69	31.07	264.2	30.1	GDM	0	1	1	0	3	0	0	0	0	0	1	0	0	0	0	NP	NP	0	NP	NP	0	0	0	0	0	1	0	0	0	0	0	0	0	0	0
43	PRV2-	345	Atlantic	B3	2014-11-27	Naïve Atlantic Cohabitation	NS	NS	41	24.39	30.805	267.1	30.9	GDM	0	1	1	0	2	0	0	0	0	0	1	0	0	0	0	NP	NP	0	NP	NP	0	0	0	0	0	1	0	0	0	0	0	0	0	0	0
44	PRV2-	347	Atlantic	B3	2014-11-27	Donor Atlantic Cohabitation	NS	NS	41	21.855	30.24	292.3	32.2	GDM	0	1	1	1	3	0	0	0	0	0	0	0	0	0	1	NP	NP	0	NP	NP	0	0	0	0	0	1	1	0	0	0	0	0	0	0	0
Sockeye salmon & unknown Salmon species mortalities (AHC 2015-0395)
45	15-0395 PRV-2 B3 15-002-2	2	?	B3	2014-07-23	?	IBO	none	23	ND	22.4	ND	ND	HNS,GDM	3	1	0	dcp	0	0	dcp	0	0	0	1	0	0	0	0	NP	NP	0	NP	NP	0	0	0	0	0	2	0	0	NP	1	0	0	0	0	0
46	15-0395 PRV-2 B3 15-002-3	3	Sockeye	B3	2014-08-21	Naïve Sockeye Cohabitation	IBO	none	27	24	29.3	ND	ND	HNS,GDM	3	1	1	dcp	1	0	dcp	dcp	dcp	dcp	1	dcp	dcp	0	0	0	dcp	dcp	dcp	0	0	0	0	0	0	3	0	0	dcp	2	0	0	0	0	0
47	15-0395 PRV B2 15-002-4	4	?	B2	2014-08-08	?	LHE	none	25	ND	ND	ND	ND	HNS,GDM	1	1	2	0	0	0	0	1	0	0	0	0	0	0	0	NP	NP	0	NP	NP	0	0	0	0	0	1	0	0	2	0	0	0	0	0	0
48	15-0395 PRV B2 15-002-5	5	Sockeye?	B2	2014-08-14	Naïve Sockeye Cohabitation	HHD	HHD	26	ND	ND	ND	ND	HNS,GDM	3	1	0	0	NP	0	3	1	0	0	0	0	0	0	0	NP	NP	0	NP	NP	0	0	0	0	0	1	0	0	NP	0	0	0	0	0	0
49	15-0395 PRV-2 B2 15-002-6	6	Sockeye	B2	2014-08-27	Naïve Sockeye Cohabitation	FEN, IBO, HHD	HHD	28	ND	30.4	ND	ND	HNS,GDM	3	1	0	0	3	0	2	2	0	0	0	0	0	0	0	NP	NP	0	NP	NP	0	0	0	0	0	1	0	0	dcp	1	2	2	1	0	0
50	15-0395 b02 Sockeye Aug 2/14 15-002-7	7	Sockeye	B2	2014-08-02	?	FEN, IBO	none	24.5	ND	ND	ND	ND	HNS,GDM	3	1	0	0	3	0	0	0	0	0	0	0	0	0	0	0	2	0	dcp	0	0	0	0	0	0	0	0	0	dcp	2	1	0	0	0	0
Atlantic salmon mortalities (AHC 2015-0394)
51	15-0394 PRV-2-120A	120A	Atlantic	B3	2014-03-13	Donor Atlantic Cohabitation	IEA, RTN	IEA, RTN	4	8.8	22.9	52	ND	HNS,GDM	1	1	0	0	3	0	0	1	1	0	0	0	0	0	1	2	0	0	0	0	0	2	1	1	1	1	1	3	0	0	0	0	0	0	0
52	15-0394 15-002-1 B3-1 14-07-20	1	Atlantic	B3	2014-07-20	Donor Atlantic Cohabitation	interstitial nephritis	interstitial nephritis	22.5	ND	ND	ND	ND	HNS,GDM	1	1	0	NP	2	NP	NP	NP	NP	NP	NP	NP	NP	NP	NP	1	1	0	0	0	0	0	0	0	0	0	1	3	0	0	0	0	0	0	0
53	15-0394 PRV-2-160A	160A	Atlantic	B1	2014-04-03	Donor Atlantic Cohabitation	mesenteric steatitis	mesenteric steatitis	7	18.2	25.3	31	ND	HNS,GDM	1	1	0	0	3	0	0	0	0	0	0	0	0	0	0	0	0	0	0	0	0	0	0	0	1	2	1	1	0	0	0	0	0	0	0
												= significant differences
								Naïve Sockeye Cohabitation	12	6	6	6	ND	count	6	6	6	6	6	6	6	6	6	6	6	6	6	6	6	3	3	6	3	3	6	6	6	6	6	6	6	6	6	6	6	6	6	6	6
								(cohabited with PRV-infected Atlantic salmon; two tanks combined)		21.415	22.6233	152.717		mean score	0.166667	1	1.16667	0.833333	3	0	0	0.166667	0	0	0.166667	0	0.166667	0.333333	0.333333	1.33333	0	0.166667	0	0	0	0	0	0	0	0.666667	0.166667	0	0.833333	0	0	0	0	0	0
											SEM	21.7855		# > 0	1	6	5	4	6	0	0	1	0	0	1	0	1	2	2	3	0	1	0	0	0	0	0	0	0	3	1	0	4	0	0	0	0	0	0
														% > 0	16.6667	100	83.3333	66.6667	100	0	0	16.6667	0	0	16.6667	0	16.6667	33.3333	33.3333	100	0	16.6667	0	0	0	0	0	0	0	50	16.6667	0	66.6667	0	0	0	0	0	0
								Naïve Atlantic Cohabitation	12	6	6	6	ND	count	6	6	6	6	6	6	6	6	6	6	6	6	6	6	6	1	1	6	0	0	6	6	6	6	6	6	6	6	6	6	6	6	6	6	6
								(cohabited with PRV-infected Atlantic salmon; two tanks combined)		21.5825	22.6708	74.7		mean score	0	0.833333	0.166667	1.5	3	0	0.166667	0	0.166667	0	0	0	0	0.166667	0	0	0	0.166667			0	0	0	0	0	0.666667	0	0.166667	0	0	0	0	0	0.666667	0
											SEM	6.07004		# > 0	0	5	1	6	6	0	1	0	1	0	0	0	0	1	0	0	0	1			0	0	0	0	0	4	0	1	0	0	0	0	0	4	0
														% > 0	0	83.3333	16.6667	100	100	0	16.6667	0	16.6667	0	0	0	0	16.6667	0	0	0	16.6667			0	0	0	0	0	66.6667	0	16.6667	0	0	0	0	0	66.6667	0
								Donor Atlantic Cohabitation	12	6	6	6	ND	count	6	6	6	6	6	6	6	6	6	6	6	6	6	6	6	3	3	6	3	3	6	6	6	6	6	6	6	6	6	6	6	6	6	6	6
								(two tanks combined)		23.9892	28.5775	89.8167		mean score	0	1	0	1.16667	3	0	0.166667	0.333333	0.166667	0	0.333333	0	0	0	0	0.666667	0.333333	0.166667	0	0	0.333333	0	0	0	0	0.833333	1.33333	1.5	0	0	0	0	0	0	0.333333
											SEM	5.33201		# > 0	0	6	0	3	6	0	1	2	1	0	2	0	0	0	0	2	1	1	0	0	1	0	0	0	0	5	5	5	0	0	0	0	0	0	2
														% > 0	0	100	0	50	100	0	16.6667	33.3333	16.6667	0	33.3333	0	0	0	0	66.6667	33.3333	16.6667	0	0	16.6667	0	0	0	0	83.3333	83.3333	83.3333	0	0	0	0	0	0	33.3333
								All sockeye salmon	41	6	6	6	6	count	6	6	6	6	6	6	6	6	6	6	6	6	6	6	6	2	2	6	2	2	6	6	6	6	6	6	6	6	6	6	6	6	6	6	6
								(cohabited with PRV-infected Atlantic salmon; two tanks combined)		28.9275	32.8767	322.883	28.25	mean score	0	1	1.33333	1.16667	1.83333	0	0	0	0.166667	0	0.5	0	0	0	0.333333	0	0	0.166667	0	0	0.166667	0	0	0	0	1.83333	0.333333	0.333333	0.833333	0	0	0	0	0.166667	0
											SEM	53.0326	2.13241	# > 0	0	6	6	3	4	0	0	0	1	0	3	0	0	0	2	0	0	1	0	0	1	0	0	0	0	6	2	2	3	0	0	0	0	1	0
														% > 0	0	100	100	50	66.6667	0	0	0	16.6667	0	50	0	0	0	33.3333	0	0	16.6667	0	0	16.6667	0	0	0	0	100	33.3333	33.3333	50	0	0	0	0	16.6667	0
								Naïve Atlantic Cohabitation	41	8	8	8	8	count	8	8	8	8	8	8	8	8	8	8	8	8	8	8	8	2	2	8	2	2	8	8	8	8	8	8	8	8	8	8	8	8	8	8	8
								(cohabited with PRV-infected Atlantic salmon; all three tanks combined)		23.7888	29.7837	261.088	29.8625	mean score	0	1	1	1.5	2.875	0	0	0	0	0	0.375	0	0	0	0	0	0	0	0	0	0.125	0	0	0	0	0.875	0	0.125	0	0	0	0	0	0	0
											SEM	15.7362	0.570694	# > 0	0	8	6	6	8	0	0	0	0	0	3	0	0	0	0	0	0	0	0	0	1	0	0	0	0	7	0	1	0	0	0	0	0	0	0
														% > 0	0	100	75	75	100	0	0	0	0	0	37.5	0	0	0	0	0	0	0	0	0	12.5	0	0	0	0	87.5	0	12.5	0	0	0	0	0	0	0
								Donor Atlantic Cohabitation	41	6	6	6	6	count	6	6	6	6	6	6	6	6	6	6	6	6	6	6	6	0	0	6	0	0	6	6	6	6	6	6	6	6	6	6	6	6	6	6	6
								(all 3 tanks combined)		20.9242	30.6875	309.95	32.2	mean score	0	1	0.666667	0.666667	3	0	0	0	0	0	0.166667	0	0	0	0.166667			0			0	0	0	0	0	0.833333	1	1.33333	0	0	0	0	0	0	0
											SEM	29.3757	0.972283	# > 0	0	6	4	4	6	0	0	0	0	0	1	0	0	0	1			0			0	0	0	0	0	5	5	4	0	0	0	0	0	0	0
														% > 0	0	100	66.6667	66.6667	100	0	0	0	0	0	16.6667	0	0	0	16.6667			0			0	0	0	0	0	83.3333	83.3333	66.6667	0	0	0	0	0	0	0
[truncated: 3 more columns]

## Sheet: Comments on Lesions
#	Abbreviation and explanatory notes
1	BPC = basophilic cytoplasm, hepatocytes. Basophilic cytoplasm in hepatocytes is an indication of active protein synthesis. It might be related to increased protein needed as part of an inflammatory response. It is common in fish with ulcers and in fish with oomycete infection.
2	CPL = cholangitis/pericholangial leukocytes (liver). Inflammation around bile ductules (mostly lymphocytes) is evidence of chronic immune stimulation. It is fairly common in Atlantic salmon "fresh silvers" that die in marine net pens, affecting 33% of the 642 Atlantic salmon livers examined in 2014 as part of the BC Fish Health Auditing and Surveillance Program. This type of inflammation can resu…
3	ENL = endocarditis, lymphohistiocytic. Lymphohistiocytic inflammation in the heart (endocarditis) is evidence of chronic immune stimulation; differentials include a low grade bacterial infection and reaction to a vaccine. It sometimes occurs in greater frequency in PRV-positive salmon than in PRV-negative salmon (Marty et al. 2014). It is fairly common in Atlantic salmon "fresh silvers" that die …
4	EPL = epicarditis, lymphohistiocytic. Epicarditis is evidence of chronic immune stimulation; differentials include a low grade bacterial infection and reaction to a vaccine. It is common in Atlantic salmon "fresh silvers" that die in marine net pens, affecting 23% of the 512 Atlantic salmon hearts examined in 2009 as part of the Province's Fish Health Auditing and Surveillance Program. It is some…
5	EPT = erythrophagocytosis, renal interstitium. This lesion includes intrahistiocytic cytoplasmic protein inclusions. Staining of these inclusions ranges from pink to orange. The inclusions might be a result of erythrophagocytosis. Erythrophagocytosis is evidence of damaged erythrocyte membranes, which can be a result of an immune reaction or toxin exposure. Alternatively, the inclusions might be …
6	FEN = fibrinocellular enteritis. The lumen of affected intestinal ceca contains plugs of fibrin and various numbers of inflammatory cells or bacteria. The fibrin is usually more eosinophilic than the surrounding absorptive epithelium. Fibrin tends to cover the surface of the villi and can accumulate in larger volumes in the central lumen. This is a pattern of enteritis that occurs sporadically am…
7	FHL = focal hepatitis, leukocytic, with biliary preductular cells. Focal or multifocal leukocytic hepatitis is uncommon in pen-reared salmon; in some cases the lesion might also include increased numbers of biliary preductular epithelial cells. The foci probably develop in response to chronic immune stimulation (e.g., focal bacteria, parasites, or other antigens), but the exact cause is rarely de…
8	GPD = glomerular protein deposits. None of the fish in this case have this lesion; it is included here because it occurred in a jaundice transmission study (Garver et al. 2015). With this lesion, the wall of affected glomerular capillaries is distended by brightly eosinophilic globular protein deposits. The deposits are not association with inflammation or proliferation. These might be immune-com…
9	GRP = Golden renal pigment (probably lipofuscin). GRP is a nonspecific lesion that can result from a variety of insults, including rancid feed, low levels of antioxidants in the feed, chronic infections, a sequela to renal mineralization, and exposure to organic contaminants. It is somewhat common, affecting 4.8% of the 645 Atlantic salmon sampled as part of the BC Fish Health Auditing and Survei…
10	HCP = hepatocellular cytoplasmic pinpoint pigment. None of the fish in this case have this lesion; it is included here because it occurred in a jaundice transmission study (Garver et al. 2015). The cytoplasm of affected hepatocytes contains abundant iron-rich (Perl's stain) granules that are ~0.5 µm in diameter. The granules stain very lightly yellow-brown on H&E; they are weakly PAS positive (co…
11	HHD = hepatocellular hydropic degeneration. Hydropic degeneration of hepatocytes is a reversible change resulting from acute cellular damage. Cytoplasm of affected hepatocytes is expanded by fine to large foamy vacuoles that provide evidence that the liver was being exposed to toxins. Potential sources of the inciting toxins include the water (e.g., toxic algae), a bacterial infection, or circula…
12	HPR = hepatocellular cytoplasmic protein. Intracytoplasmic, homogeneous, proteinaceous hepatocellular inclusions vary from pale to brightly eosinophilic, round to oval, and 3 - 10 µm in diameter. The inclusions are often surrounded by a peripheral clear halo, and they are probably membrane bound. The inclusions might be phagocytosed cells or cellular debris; differentials include plasma protein o…
13	IBO = intestinal bacterial overgrowth. The presence of bacteria in the lumen of the intestinal tract is a result of bacterial overgrowth (bacteria are normally not seen on routine preparations of fish intestine). The bacteria might be producing toxins that adversely affect fish health. Bacterial overgrowth could also be the cause or result of decreased intestinal motility and poor digestion. Lack…
14	IEA = interstitial edema and hematopoietic cell atrophy, kidney. Renal interstitial edema is evidence of dysfunctional circulation, and interstitial cell atrophy is evidence of decreased immune function; both are often a result of a viral infection (e.g., VHSV). With edema, the space between renal tubules is increased without an increase in the number of hematopoietic cells. With interstitial cel…
15	IPR = peritonitis (intestinal mesenteries). Peritonitis of the intestinal ceca and adjacent mesenteries is consistent with a reaction to foreign material; it is common in fish that have been vaccinated, affecting 35% of the 644 Atlantic salmon fresh mortalities ("fresh silvers") examined in 2014 as part of the British Columbia Fish Health Auditing and Surveillance Program (27% were mild, 7.1% wer…
16	LHE = lymphohistiocytic enteritis. Lymphocytes and histiocytes in the lamina propria/submucosa of the intestine are evidence of chronic immune stimulation; small numbers of these inflammatory cells are common in the intestine of many species. Differentials include a low grade bacterial infection, reaction to a vaccine, and reaction to components in the diet. Only sockeye salmon are affected in th…
17	LIP = hepatocellular fatty change (lipidosis). Hepatocellular fatty change (lipidosis) often occurs when fish are not feeding; it also occurs in cases of inadequate nutrition. In some fish species, hepatocellular lipid is normal.
18	LPC = lamina proprial congestion. Congestion of the intestinal lamina propria is a distinctive but nonspecific change that might have a pathogenesis similar to focal vascular congestion in other organs. Differentials include local vasoactive substances (e.g., something in the diet) or systemic vasodilators (e.g., algal toxins, substances released from inflammatory cells or bacteria, and infection…
19	MCC = Mesenteric adipose tissue: capillary congestion/hemorrhage. Distension of capillaries in the mesenteric adipose tissue is often part of the inflammatory response to many infectious diseases; hemorrhage sometimes occurs in severe cases. In British Columbia, mesenteric congestion and hemorrhage is most commonly associated with VHSV and bacterial infections, and sometimes it seems to be associ…
20	MDN = myofibre degeneration and/or necrosis. Myonecrosis is limited to scattered individual fibres with hypereosinophilic coagulated cytoplasm and loss of cross striations. This pattern is consistent with capture myopathy, agonal contractions, or degeneration secondary to cachexia. It might also be evidence of underlying deficiency of vitamin E or selenium (reference: Fish Pathology, 3rd Edition.…
21	MGN = membranous glomerulonephritis. Features of glomerulonephritis include thickening of the glomerular basement membranes by homogeneous eosinophilic material. Membranous glomerulonephritis is fairly common in Chinook salmon, affecting 29% of 76 Pacific salmon trunk kidneys examined in 2014 as part of the BC Fish Health Auditing and Surveillance Program. By comparison, it is rare Atlantic salmo…
22	PER = peritonitis (spleen). Splenic peritonitis is consistent with a reaction to foreign material; it is common in fish that have been vaccinated, affecting 60% of the 509 Atlantic salmon fresh mortalities ("fresh silvers") examined in 2014 as part of the British Columbia Fish Health Auditing and Surveillance Program (43% were mild, 15% were moderate, and 2.3% were severe).
23	PML = pigmented macrophages, liver. Common yellow-brown to green-brown pigments in the liver include lipofuscin and hemosiderin. Accumulation of lipofuscin in the liver is a nonspecific change that can result from a variety of insults, including rancid feed, low levels of antioxidants in the feed, chronic infections, and exposure to organic contaminants; it is more common in older fish. Condition…
24	PMS = pigmented macrophages, spleen. Comments are the same as for PML except that hemosiderin is not common in the spleen.
25	RIN = renal tubular intraluminal necrotic cells. Small numbers of renal tubular intraluminal necrotic cells are fairly common in fish that have systemic disease, significant inflammation somewhere in their body, or resolution from nephrocalcinosis. With this lesion, tubule lumens usually contain only one or two necrotic cells. In most cases (like this one), tubular epithelium surrounding these ce…
26	RTH = renal tubular hydropic degeneration. Hydropic degeneration of renal tubular epithelial cells is a reversible change resulting from acute cellular damage. Cytoplasm of affected cells is expanded by fine to large foamy vacuoles that provide evidence that the kidney was being exposed to toxins. Potential sources of the inciting toxins include the water (e.g., toxic algae), a bacterial infectio…
27	RTN = renal tubular necrosis. Renal tubular epithelial necrosis results from acute damage to renal epithelial cells; affected tubules can regenerate if the basement membrane is spared (as in this case). Differentials include viral hemorrhagic septicemia virus (VHSV) and exposure to toxins (e.g., bacterial toxins, algal toxins, heavy metals, or aminoglycoside antibiotics such as gentamicin). Renal…
28	SCN = single cell hepatocellular necrosis. Causes of necrosis of individual hepatocytes have not been well defined in fish. Possible differentials include exposure to toxins (endogenous or exogenous), viral infection (VHSV), or remodelling of the liver in rapidly growing fish that suddenly go off feed about 24 hours before death. Apoptosis is the normal way in which hepatocyte numbers are decreas…
29	SMI = skeletal muscle inflammation. SMI is evidence of persistent antigen. Differentials include a foreign body or infectious agent.
30	TDI = tubular dilation, kidney. Dilation involving both the lumen and the total diameter of the tubule is often the result of increased intraluminal pressure. This might be a result of downstream blockage; it is sometimes a sequela to renal mineralization. Alternatively, dilation of the lumen is a result of attenuation of the lining epithelial cells, as happens when cells are sloughed faster than…
31	TEP = renal tubular epithelial protein droplets. These droplets might be an indication of stress (e.g., recent vaccination or handling) or glomerular disease (source, "Systemic Pathology of Fish", Second edition, 2006, edited by H. Ferguson). Small numbers of droplets in a few tubules might be normal. In wild juvenile pink salmon sampled in March 2008 from the Broughton Archipelago, renal tubular…
32	VAC = hepatocellular cytoplasmic vacuoles. Hepatocellular cytoplasmic vacuoles vary from round (possible lipid) to angular (possible fluid or air). At least some types of vacuoles might be normal; their effect on growth and feed conversion is unknown. These vacuoles are very common in Pacific salmon, occurring in 77% of the 75 livers sampled in 2014 as part of the BC Fish Health Auditing and Surv…
Literature Cited:
	Garver, K.A., G.D. Marty, S.N. Cockburn, J. Richard, L.M. Hawley, A. Müller, R.L. Thompson, M.K. Purcell, and S. Saksida. 2015. Piscine reovirus, but not jaundice syndrome, was transmissible to Chinook salmon, Oncorhynchus tshawytscha (Walbaum), sockeye salmon, Oncorhynchus nerka (Walbaum), and Atlantic salmon, Salmo salar L. Journal of Fish Diseases. DOI: 10.1111/jfd.12329
	Lumsden, J.S., S. Russell, P. Huber, B.A. Wybourne, V.E. Ostland, M. Minamikawa, and H.W. Ferguson. 2008. An immune-complex glomerulonephritis of Chinook salmon, Oncorhynchus tshawytscha (Walbaum). Journal of Fish Diseases 31(12): 889-898.
	Marty, G.D., D.B. Morrison, J. Bidulka, T. Joseph, and A. Siah. 2015. Piscine reovirus (PRV) in wild and farmed salmonids in British Columbia, Canada: 1974 - 2013. Journal of Fish Diseases . Journal of Fish Diseases 38:713-728.
	Saksida, S.M., G.D. Marty, S. St-Hilaire, S.R.M. Jones, H.A. Manchester, C.L. Diamond, and J. Bidulka. 2012. Parasites and hepatic lesions among pink salmon, Oncorhynchus gorbuscha (Walbaum), during early seawater residence. Journal of Fish Diseases 35:137-151.
